# Supplementary material for: Harnessing liquid biopsy to unveil RAS-MEK pathway somatic pathogenic variants in extracranial arterio-venous malformations
Source: Commun Med (Lond). 2025 Dec 5;5:508. doi: 10.1038/s43856-025-01174-1 (PMC12680647; doi:10.1038/s43856-025-01174-1)
Supplement: Supplementary file 3 — Supplementary Data [file 43856_2025_1174_MOESM3_ESM.xlsx]

## Sheet: Table of contents
Harnessing liquid biopsy to unveil RAS-MEK pathway somatic pathogenic variants in extracranial arterio-venous malformations
Source Data
Table of contents
Table 1: MPS and ddPCR results from liquid biopsy samples
Figure 3a: cfDNA VAF (log10-transformed) and draw point distance from the AVM nidus
Figure 4a: cfDNA fragment size of wildtype and variant reads
Figure 4b: Percentage of reads within different nucleosome units
Figure 4c: cfDNA fragments ≤400 bp within the queried genomic region of the variant of interest
Figure S2a: ctDNA conc.
Figure S3: AVM size and efferent VAF levels
Figure S4: Limit of detection and limit of blank
The source data for Figures 3b and S2b is in Table 1

## Sheet: Table 1
MPS		cfDNA										PBMC gDNA
		Efferent sample					Peripheral sample
Patient / Sample ID	Gene	Variant duplex UMI family reads	Wild type duplex UMI family reads	Total duplex UMI family reads	VAF	VAF %	Variant duplex UMI family reads	Wild type duplex UMI family reads	Total duplex UMI family reads	VAF	VAF %	Variant duplex UMI family reads	Wild type duplex UMI family reads	Total duplex UMI family reads	VAF	VAF %
1	KRAS	81	2554	2635	0.03074	0.03074	NA					0	4191	4191	0	0
2a	HRAS	10	1898	1908	0.00524109	0.00524109	NA					NT
2b	HRAS	262	1044	1306	0.200613	0.200613	76	1166	1242	0.0611916	0.0611916	NT
3	KRAS	NA					3	2194	2197	0.0013655	0.0013655	0	2595	2595	0	0
3	BRAF	NA					2	2702	2704	0.000739645	0.000739645	8	2810	2818	0.00283889	0.00283889
4	MAP2K1	3	3391	3394	0.000883913	0.000883913	0	851	851	0	0	0	3239	3239	0	0
5a	HRAS	34	1053	1087	0.0312787	0.0312787	NA					NA
5b	HRAS	31	1316	1347	0.0230141	0.0230141	NA					NA
6	MAP2K1	2	1580	1582	0.00126422	0.00126422	2	1774	1776	0.00112613	0.00112613	0	1780	1780	0	0
7	PIK3CA	36	1059	1095	0.0328767	0.0328767	NA					0	2732	2732	0	0
8		0	1659	1659	0	0	NA					NT
9		0	412	412	0	0	NA					NT
10	KRAS	2	227	229	0.00873362	0.00873362	NA					0	2895	2895	0	0
Abbreviations:
NA - not available
TN - not tested
ddPCR
Patient / Sample ID	Sample type	Total droplets	Variant droplets	Wild type droplets	Variant allele frequency (±95% CI)
1	cfDNA (replicate #1)	11870	94	3160	2.50±1.00
	cfDNA (replicate #2)	13395	105	3367	2.65±0.50
	cfDNA (combined)	25265	199	6527	2.58±0.36
3	cfDNA	12947	10	6212	0.12±0.08

## Sheet: Figure 3a
Patient / Sample ID	Distance from nidus (mm)	VAF	Adjusted VAF	log(VAF)
1	10	0.03074	0.03074	-1.5123
2a	15	0.00524109	0.00524109	-2.28058
2b	0	0.200613	0.200613	-0.697642
4	10	0.000883913	0.000883913	-3.05359
5a	0	0.0312787	0.0312787	-1.50475
5b	0	0.0230141	0.0230141	-1.63801
6	15	0.00126422	0.00126422	-2.89818
7	5	0.0328767	0.0328767	-1.48311
8	30	0	0.0001	-4
9	40	0	0.0001	-4
10	50	0.00873362	0.00873362	-2.05881

## Sheet: Figure 4a
Queried Genomic Coordinates	chr12 25244550 25246150	chr11 533077 534677	chr11 533077 534677	chr15 66434317 66435917	chr11 533071 534671	chr11 533071 534671	chr15 66434317 66435917	chr3 179209391 179210991	chr12 25226541 25228341	chr12 25244550 25246150	chr11 533077 534677	chr11 533077 534677	chr15 66434317 66435917	chr11 533071 534671	chr11 533071 534671	chr15 66434317 66435917	chr3 179209391 179210991	chr12 25226541 25228341
Frament length (bp)	1_WT	2a_WT	2b_WT	4_WT	5a_WT	5b_WT	6_WT	7_WT	10_WT	1_VAR	2a_VAR	2b_VAR	4_VAR	5a_VAR	5b_VAR	6_VAR	7_VAR	10_VAR
0	0	0	0	0	0	0	0	0	0	0	0	0	0	0	0	0	0	0
1	0	0	0	0	0	0	0	0	0	0	0	0	0	0	0	0	0	0
2	0	0	0	0	0	0	0	0	0	0	0	0	0	0	0	0	0	0
3	0	0	0	0	0	0	0	0	0	0	0	0	0	0	0	0	0	0
4	0	0	0	0	0	0	0	0	0	0	0	0	0	0	0	0	0	0
5	0	0	0	0	0	0	0	0	0	0	0	0	0	0	0	0	0	0
6	0	0	0	0	0	0	0	0	0	0	0	0	0	0	0	0	0	0
7	0	0	0	0	0	0	0	0	0	0	0	0	0	0	0	0	0	0
8	0	0	0	0	0	0	0	0	0	0	0	0	0	0	0	0	0	0
9	0	0	0	0	0	0	0	0	0	0	0	0	0	0	0	0	0	0
10	0	0	0	0	0	0	0	0	0	0	0	0	0	0	0	0	0	0
11	0	0	0	0	0	0	0	0	0	0	0	0	0	0	0	0	0	0
12	0	0	0	0	0	0	0	0	0	0	0	0	0	0	0	0	0	0
13	0	0	0	0	0	0	0	0	0	0	0	0	0	0	0	0	0	0
14	0	0	0	0	0	0	0	0	0	0	0	0	0	0	0	0	0	0
15	0	0	0	0	0	0	0	0	0	0	0	0	0	0	0	0	0	0
16	0	0	0	0	0	0	0	0	0	0	0	0	0	0	0	0	0	0
17	0	0	0	0	0	0	0	0	0	0	0	0	0	0	0	0	0	0
18	0	0	0	0	0	0	0	0	0	0	0	0	0	0	0	0	0	0
19	0	0	0	0	0	0	0	0	0	0	0	0	0	0	0	0	0	0
20	0	0	0	0	0	0	0	0	0	0	0	0	0	0	0	0	0	0
21	0	0	0	0	0	0	0	0	0	0	0	0	0	0	0	0	0	0
22	0	0	0	0	0	0	0	0	0	0	0	0	0	0	0	0	0	0
23	0	0	0	0	0	0	0	0	0	0	0	0	0	0	0	0	0	0
24	0	0	0	0	0	0	0	0	0	0	0	0	0	0	0	0	0	0
25	0	0	0	0	0	0	0	0	0	0	0	0	0	0	0	0	0	0
26	0	0	0	0	0	0	0	0	0	0	0	0	0	0	0	0	0	0
27	0	0	0	0	0	0	0	0	0	0	0	0	0	0	0	0	0	0
28	0	0	0	0	0	0	0	0	0	0	0	0	0	0	0	0	0	0
29	0	0	0	0	0	0	0	0	0	0	0	0	0	0	0	0	0	0
30	0	0	0	0	0	0	0	0	0	0	0	0	0	0	0	0	0	0
31	0	0	0	0	0	0	0	0	0	0	0	0	0	0	0	0	0	0
32	0	0	0	0	0	0	0	0	0	0	0	0	0	0	0	0	0	0
33	0	0	0	0	0	0	0	0	0	0	0	0	0	0	0	0	0	0
34	0	0	0	0	0	0	0	0	0	0	0	0	0	0	0	0	0	0
35	0	0	0	0	0	1	0	0	0	0	0	0	0	0	0	0	0	0
36	0	0	0	0	0	0	0	0	0	0	0	0	0	0	0	0	0	0
37	0	0	0	0	1	0	0	0	0	0	0	0	0	0	0	0	0	0
38	0	1	0	0	0	0	0	0	0	0	0	0	0	0	0	0	0	0
39	0	0	0	0	1	0	0	0	0	0	0	0	0	0	0	0	0	0
40	0	1	0	0	0	0	0	0	0	0	0	0	0	0	0	0	0	0
41	0	0	0	0	0	2	0	0	0	0	0	0	0	0	0	0	0	0
42	0	0	0	0	1	1	0	0	0	0	0	0	0	0	0	0	0	0
43	0	1	0	0	0	0	0	0	0	0	0	0	0	0	0	0	0	0
44	0	0	0	0	0	3	0	0	0	0	0	0	0	0	0	0	0	0
45	0	0	0	0	0	0	0	0	0	0	0	0	0	0	0	0	0	0
46	0	0	0	1	2	1	0	0	0	0	0	0	0	0	0	0	0	0
47	0	2	0	0	3	0	0	0	0	0	0	0	0	0	0	0	0	0
48	0	3	0	0	0	2	0	1	0	0	0	0	0	0	0	0	0	0
49	0	0	1	0	1	5	0	0	0	0	0	0	0	0	0	0	0	0
50	0	1	0	1	0	6	0	0	0	0	0	0	0	0	0	0	0	0
51	0	0	0	0	4	5	0	0	0	0	0	0	0	0	0	0	0	0
52	0	4	0	0	4	6	0	0	0	0	0	0	0	0	0	0	0	0
53	0	4	1	0	4	5	0	1	0	0	0	0	0	0	0	0	0	0
54	0	4	0	2	3	2	0	1	0	0	0	0	0	0	0	0	0	0
55	0	3	0	0	2	2	0	1	0	0	0	0	0	0	0	0	0	0
56	0	2	0	1	3	8	2	1	0	0	0	0	0	0	0	0	0	0
57	0	3	1	5	5	7	2	0	0	0	0	0	0	0	0	0	0	0
58	0	5	2	0	5	6	1	1	0	0	0	0	0	0	0	0	0	0
59	0	5	0	0	4	6	0	0	0	0	0	0	0	0	0	0	0	0
60	0	4	2	2	4	7	0	0	0	0	0	0	0	0	0	0	0	0
61	0	4	3	2	2	8	0	0	0	0	0	0	0	0	0	0	0	0
62	0	2	1	1	11	11	0	1	0	0	0	0	0	0	0	0	0	0
63	0	11	2	2	10	7	0	0	0	0	0	0	0	0	0	0	0	0
64	0	10	1	4	4	2	1	0	0	0	0	0	0	0	0	0	0	0
65	0	4	3	8	3	8	0	3	0	0	0	0	0	0	0	0	0	0
66	0	3	0	11	6	7	1	0	0	0	0	0	0	0	0	0	0	0
67	0	6	2	4	8	4	0	7	0	0	0	0	0	0	0	0	0	0
68	0	8	0	7	10	6	0	1	0	0	1	0	0	0	0	0	0	0
69	0	10	1	6	6	12	0	0	0	0	0	0	0	0	0	0	0	0
70	0	6	2	3	12	8	1	5	1	0	0	0	0	0	0	0	0	0
71	0	12	1	9	6	16	0	9	0	0	0	0	0	0	0	0	0	0
72	3	6	4	5	6	10	0	2	0	0	0	0	0	0	0	0	0	0
73	1	6	6	14	14	30	1	9	0	0	0	0	0	0	0	0	0	0
74	0	14	2	17	21	14	0	14	0	0	0	0	0	0	0	0	0	0
75	2	21	7	15	13	29	2	10	0	0	0	0	0	0	0	0	0	0
76	1	13	2	23	21	32	6	5	0	0	0	0	0	0	0	0	0	0
77	0	21	1	19	21	35	2	9	0	0	0	0	0	0	2	0	0	0
78	0	21	3	10	31	29	0	5	0	0	0	0	0	0	0	0	0	0
79	3	31	7	28	25	27	2	9	0	0	0	0	0	0	0	0	0	0
80	3	25	11	19	29	65	2	7	0	0	0	0	0	0	0	0	0	0
81	0	29	7	22	50	44	2	14	0	0	0	0	0	0	0	0	0	0
82	0	50	5	32	39	49	0	12	0	0	0	0	0	0	0	0	0	0
83	5	39	4	34	30	52	4	16	2	0	0	0	0	0	0	0	0	0
84	0	30	4	31	36	49	2	19	0	0	0	0	0	0	0	0	0	0
85	2	36	4	39	49	72	6	9	0	0	0	0	0	0	0	0	0	0
86	1	49	4	32	45	36	1	14	0	0	0	0	0	0	0	0	0	0
87	3	45	2	39	36	56	0	6	0	0	0	0	0	0	0	0	0	0
88	4	36	0	30	52	56	3	12	2	0	0	0	0	0	0	0	0	0
89	0	52	5	27	32	63	1	8	1	0	1	0	0	0	2	0	0	0
90	4	32	2	43	49	63	5	11	2	0	0	0	0	0	0	0	1	0
91	1	49	8	28	64	60	6	19	0	0	0	0	0	0	2	0	0	0
92	3	64	4	33	63	50	0	14	1	0	0	0	0	0	0	0	0	0
93	1	63	8	23	56	64	1	19	0	0	0	0	0	0	0	0	0	0
94	1	56	9	34	79	66	7	15	2	0	0	0	0	0	0	0	0	0
95	2	79	3	44	73	63	2	25	0	0	2	0	0	0	0	0	0	0
96	3	73	6	30	71	71	6	24	0	0	0	0	0	0	0	0	0	0
97	8	71	10	56	63	62	1	15	1	0	0	0	0	0	2	0	0	0
98	2	63	10	28	67	54	2	13	0	0	0	0	0	0	0	0	0	0
99	2	67	5	36	77	50	8	18	1	0	0	0	0	0	0	0	0	0
100	4	77	11	32	77	69	3	16	1	0	0	0	0	0	0	0	0	0
101	1	77	12	37	57	43	0	41	3	0	0	0	0	0	0	0	0	0
102	4	57	8	37	67	55	7	23	1	0	0	0	0	0	0	0	0	0
103	6	67	8	34	64	59	9	21	0	0	0	0	0	0	0	0	0	0
104	7	64	10	50	68	49	2	22	0	0	0	2	0	0	0	0	0	0
105	2	68	10	25	77	57	11	25	0	1	0	3	0	0	2	0	0	0
106	6	77	14	38	74	55	4	30	1	0	0	0	0	0	0	0	0	0
107	4	74	17	59	86	86	11	37	1	0	0	0	0	0	0	0	0	0
108	11	86	10	50	82	66	4	36	1	0	0	0	0	0	0	0	1	0
109	4	82	9	18	85	58	10	48	1	0	0	1	0	0	0	0	0	0
110	6	85	8	31	66	70	7	35	3	0	0	0	0	0	0	0	0	0
111	4	66	12	41	58	77	3	27	0	0	0	0	0	0	0	0	0	0
112	6	58	7	23	66	65	8	34	2	1	0	0	0	0	0	0	1	0
113	4	66	10	35	65	38	10	28	1	0	0	0	0	0	0	0	0	0
114	5	65	8	29	86	50	6	35	0	0	0	0	0	0	0	0	1	0
115	7	86	9	25	65	46	5	22	0	0	0	2	0	1	1	0	0	0
116	9	65	9	22	91	46	9	20	2	0	0	0	0	0	2	0	0	0
117	10	91	11	42	77	73	10	42	7	0	0	1	0	0	0	0	0	0
118	8	77	14	42	94	54	7	34	0	0	0	0	0	0	0	0	0	0
119	2	94	28	36	87	60	11	36	3	0	0	4	0	2	1	0	0	0
120	6	87	29	44	165	90	10	24	4	0	0	0	0	0	0	1	0	0
121	10	165	48	43	144	70	18	36	3	1	0	1	0	1	1	0	0	0
122	4	144	30	49	104	69	23	28	7	0	0	1	0	0	0	0	0	0
123	11	104	15	38	104	69	21	32	2	0	0	0	0	0	0	0	0	0
124	5	104	30	37	114	59	3	20	0	0	0	0	0	0	1	0	0	0
125	6	114	11	28	81	71	3	38	0	0	2	1	0	0	0	0	2	0
126	12	81	17	32	96	76	11	26	0	0	0	3	0	2	0	0	0	0
127	9	96	41	46	97	62	10	28	5	0	0	0	0	0	0	0	0	0
128	5	97	22	30	147	88	6	40	2	0	0	1	0	0	2	0	0	0
129	8	147	22	40	119	66	13	30	5	0	1	0	0	0	0	0	0	0
130	10	119	17	51	146	99	18	42	1	0	0	0	0	0	0	0	0	0
131	11	146	30	33	139	80	15	30	2	0	0	0	0	0	0	0	0	0
132	22	139	54	43	167	83	19	54	13	0	0	0	0	0	0	0	0	0
133	18	167	47	61	137	109	15	59	12	0	0	1	0	0	0	0	0	0
134	18	137	65	48	121	89	23	57	2	0	0	1	0	0	0	0	0	0
135	13	121	57	39	190	94	14	65	7	0	0	2	0	0	0	0	0	0
136	19	190	58	50	168	96	17	47	3	0	0	7	0	0	0	0	0	0
137	18	168	56	58	168	95	20	58	1	1	1	0	0	1	0	0	0	0
138	23	168	57	99	225	96	34	53	6	1	0	3	0	0	0	0	0	0
139	29	225	75	96	196	97	43	76	5	0	0	1	0	0	0	0	0	0
140	35	196	81	109	206	143	75	76	6	0	0	0	0	0	0	0	0	0
141	42	206	92	138	211	106	48	88	5	1	0	0	0	0	0	0	0	0
142	37	211	97	90	219	142	48	82	12	0	0	0	0	0	2	0	0	0
143	35	219	112	102	221	130	40	86	4	2	0	4	0	0	2	0	0	0
144	29	221	94	92	274	117	46	80	9	0	0	3	0	1	0	0	0	0
145	52	274	113	80	236	185	37	103	11	0	0	0	0	1	0	0	1	0
146	37	236	120	84	228	171	57	94	15	0	0	3	2	0	0	0	0	0
147	35	228	119	112	262	142	47	123	10	1	0	5	0	2	0	0	0	0
148	58	262	98	119	235	147	80	128	16	0	0	2	0	0	0	0	0	0
149	63	235	135	145	267	185	72	107	13	0	0	2	0	1	0	0	2	0
150	58	267	115	82	302	155	70	119	13	2	0	1	0	1	1	0	1	0
151	43	302	120	106	275	158	79	130	21	0	2	5	0	0	2	0	2	0
152	67	275	129	139	286	201	112	163	23	3	0	1	0	1	3	0	0	0
153	65	286	118	116	317	187	80	142	25	0	0	2	0	0	0	0	0	0
154	57	317	105	109	296	154	76	147	9	0	1	0	0	0	3	0	0	0
155	71	296	156	159	274	162	75	168	9	0	0	1	0	2	0	0	0	0
156	59	274	173	151	301	211	92	177	23	1	0	0	0	0	1	0	0	0
157	112	301	171	188	321	194	113	178	10	3	0	1	0	2	0	0	0	0
158	100	321	168	184	340	167	125	227	14	1	0	0	0	0	0	0	0	0
159	115	340	197	209	347	214	126	230	23	3	1	4	0	0	0	0	0	0
160	97	347	219	198	471	232	181	236	22	4	1	6	0	0	0	0	0	0
161	93	471	260	207	400	239	148	241	23	3	0	4	0	0	2	0	0	0
162	148	400	203	229	443	203	207	272	35	3	0	1	0	0	0	2	0	0
163	144	443	257	251	551	199	213	336	23	2	0	1	0	1	1	2	0	0
164	216	551	285	312	454	214	259	380	27	4	0	7	0	0	1	0	0	0
165	261	454	344	386	483	193	260	370	25	1	1	5	0	1	1	0	0	0
166	271	483	295	386	510	216	219	442	26	2	0	5	0	1	1	0	0	0
167	246	510	291	395	477	230	272	415	30	3	0	5	0	0	3	0	1	0
168	216	477	299	328	568	200	220	440	22	2	0	4	1	1	0	0	0	0
169	188	568	222	346	491	222	244	398	20	9	1	3	0	0	0	1	0	0
170	155	491	263	273	422	200	221	356	31	4	0	2	0	0	1	0	1	0
171	149	422	232	366	406	185	213	382	35	3	0	2	0	0	0	0	0	0
172	182	406	242	374	402	206	174	349	27	7	0	3	0	0	0	0	0	0
173	165	402	223	290	370	206	181	316	15	2	0	6	0	0	3	0	0	0
174	169	370	219	294	370	198	177	334	30	1	0	0	0	0	0	0	6	0
175	196	370	250	374	349	206	206	303	16	7	1	1	1	0	0	0	2	0
176	149	349	194	293	322	216	214	324	28	3	0	2	0	0	0	0	2	0
177	152	322	220	294	318	172	207	259	18	1	0	3	1	0	0	0	4	0
178	137	318	234	232	264	166	187	273	12	1	0	4	0	0	0	0	0	0
179	96	264	202	218	301	223	175	230	18	3	0	4	0	0	2	0	0	0
180	106	301	181	229	237	154	136	168	24	4	0	3	0	0	0	0	1	0
181	87	237	157	159	189	138	86	150	17	2	0	0	0	1	0	0	0	0
182	83	189	143	102	218	108	71	140	10	3	0	0	0	1	0	0	0	0
183	73	218	144	115	207	126	87	148	9	2	0	2	0	0	0	0	0	0
184	76	207	107	106	173	140	74	114	9	2	0	0	0	2	4	0	1	0
185	53	173	132	92	184	127	73	132	14	0	1	2	0	0	0	0	2	0
186	54	184	119	94	188	154	109	114	8	3	0	4	0	0	2	0	1	0
187	79	188	105	99	131	75	94	129	8	2	0	0	0	0	0	0	1	0
188	56	131	111	87	113	143	99	83	9	1	0	1	0	0	0	0	0	0
189	48	113	80	105	107	103	84	83	14	2	0	0	0	0	0	0	0	0
190	59	107	80	61	92	105	47	69	4	5	0	2	0	0	0	0	0	0
191	51	92	72	47	111	118	56	70	4	0	0	2	0	0	0	0	0	0
192	35	111	67	35	76	95	39	86	2	1	0	0	0	0	0	0	0	0
193	39	76	69	43	83	65	35	51	4	0	0	1	0	0	0	0	0	0
194	26	83	56	29	48	88	32	56	3	0	0	3	0	0	0	0	1	0
195	25	48	44	34	60	73	39	55	0	0	0	2	0	0	0	0	0	0
196	41	60	52	19	64	74	32	52	7	0	0	2	0	0	0	0	0	0
197	31	64	36	34	60	56	31	46	7	1	0	3	0	0	0	0	0	0
198	19	60	45	39	65	66	26	51	3	0	0	0	0	0	0	0	0	0
199	27	65	37	36	67	61	16	50	5	1	0	2	0	0	0	0	2	0
200	20	67	53	22	52	63	16	42	3	0	0	0	0	0	0	0	1	0
201	19	52	31	21	50	62	9	42	5	2	0	0	0	0	0	0	4	0
202	23	50	32	17	34	51	14	47	5	0	0	1	0	0	0	0	0	0
203	9	34	24	12	32	50	20	29	2	2	0	0	0	0	0	0	0	0
204	19	32	27	11	27	54	14	39	4	0	0	0	0	0	0	0	0	0
205	15	27	21	12	29	55	14	30	2	0	0	0	0	0	0	0	0	0
206	15	29	12	16	25	48	14	22	1	0	0	0	0	0	0	0	1	0
207	9	25	29	12	27	69	9	25	0	0	0	0	0	0	0	0	2	0
208	13	27	20	11	36	38	12	20	0	0	0	0	0	0	0	0	0	0
209	9	36	12	16	27	32	4	30	2	0	0	0	0	0	0	0	0	0
210	7	27	12	12	19	41	7	23	2	0	0	0	0	0	0	0	2	0
211	13	19	13	6	20	30	9	13	4	2	0	2	0	0	0	0	0	0
212	9	20	7	11	20	24	0	18	1	0	0	0	0	0	0	0	0	0
213	4	20	13	9	25	29	6	23	0	0	0	0	0	1	0	0	0	0
214	3	25	16	7	9	37	5	15	1	0	0	0	0	0	0	0	0	0
215	8	9	16	5	19	27	7	6	2	0	0	0	0	0	0	0	0	0
216	4	19	10	4	19	25	5	16	0	0	0	0	0	0	0	0	0	0
217	1	19	8	5	12	28	0	13	0	0	0	1	0	0	0	0	0	0
218	4	12	14	5	12	31	7	19	1	0	0	0	0	0	0	0	0	0
219	2	12	8	3	18	26	5	17	0	0	0	0	0	0	0	0	0	0
220	3	18	1	8	13	25	2	12	1	0	0	0	0	0	0	0	0	0
221	3	13	12	8	11	32	3	28	0	0	0	0	0	0	0	0	0	0
222	8	11	4	2	7	29	4	6	0	0	0	0	0	0	0	0	0	0
223	3	7	3	5	7	21	2	12	1	0	0	0	0	0	0	0	0	0
224	2	7	7	2	14	22	1	17	0	0	0	2	0	0	0	0	0	0
225	1	14	4	3	8	20	0	14	1	0	0	0	0	0	0	0	0	0
226	2	8	6	3	12	19	0	14	3	0	0	0	0	0	0	0	0	0
227	5	12	5	1	10	18	1	13	0	2	0	0	0	0	0	0	0	0
228	1	10	5	1	9	15	3	16	0	0	0	0	0	0	0	0	0	0
229	0	9	4	1	2	20	1	17	0	0	0	1	0	0	0	0	1	0
230	3	2	5	1	15	24	1	9	0	0	0	1	0	0	0	0	2	0
231	1	15	0	0	10	13	3	12	0	0	0	0	0	0	0	0	0	0
232	4	10	6	4	13	20	0	4	0	0	0	0	0	0	0	0	0	0
233	2	13	8	1	10	24	3	11	0	2	0	0	0	0	0	0	0	0
234	0	10	7	4	17	20	4	15	2	0	0	0	0	0	0	0	0	0
235	4	17	5	3	12	15	0	5	0	0	2	1	0	0	0	0	0	0
236	1	12	3	3	15	18	3	11	0	0	0	0	0	0	0	0	0	0
237	4	15	4	2	17	15	2	9	0	0	0	0	0	0	0	0	0	0
238	1	17	7	3	18	16	0	15	0	0	0	0	0	0	0	0	0	0
239	1	18	9	3	15	20	2	9	0	0	0	0	0	0	0	0	0	0
240	3	15	5	1	16	19	0	9	0	0	0	0	0	0	0	0	0	0
241	1	16	10	2	14	23	1	14	2	0	0	1	0	0	0	0	2	0
242	1	14	4	7	10	12	4	14	1	0	0	0	0	0	0	0	0	0
243	1	10	4	2	15	11	0	13	0	0	0	0	0	0	0	0	0	0
244	0	15	1	1	11	13	0	19	0	0	0	0	0	0	0	0	0	0
245	1	11	8	3	10	19	3	12	0	0	0	0	0	0	0	0	0	0
246	1	10	7	2	15	23	2	11	0	0	0	0	0	0	0	0	0	0
247	2	15	4	4	19	17	0	17	1	0	0	0	0	0	0	0	1	0
248	1	19	3	5	18	14	2	6	0	0	0	0	0	0	0	0	0	0
249	1	18	2	3	7	17	2	13	2	0	0	0	0	2	0	0	0	0
250	0	7	2	3	25	16	1	8	0	0	0	0	0	0	0	0	2	0
251	1	25	6	0	14	13	4	10	0	0	0	0	0	0	0	0	0	0
252	1	14	7	1	17	16	1	8	1	0	0	0	0	0	0	0	0	0
253	0	17	3	3	12	17	2	6	0	0	0	0	0	0	0	0	0	0
254	2	12	0	4	23	25	3	10	0	0	0	0	0	0	0	0	0	0
255	0	23	2	1	28	23	1	14	0	0	0	0	0	1	0	0	0	0
256	0	28	3	1	23	13	0	17	0	0	0	2	0	0	0	0	0	0
257	0	23	4	3	7	16	3	4	0	0	0	0	0	0	0	0	2	0
258	1	7	3	1	28	16	2	7	0	0	0	0	0	0	0	0	0	0
259	0	28	6	1	14	19	3	10	0	0	0	0	0	0	0	0	1	0
260	2	14	6	1	18	14	2	5	0	0	0	0	0	3	0	0	0	0
261	2	18	6	1	14	22	0	4	0	0	0	0	0	0	0	0	0	0
262	2	14	4	5	24	13	3	6	0	0	0	0	0	0	0	0	0	0
263	0	24	3	2	15	19	2	11	0	0	2	0	0	0	1	0	0	0
264	0	15	1	1	14	15	0	11	0	0	0	0	0	0	0	0	0	0
265	0	14	2	0	17	24	0	13	0	0	0	0	0	0	0	0	0	0
266	0	17	10	7	18	23	0	9	0	0	0	2	0	2	0	0	0	0
267	1	18	8	4	14	21	4	13	1	0	0	2	0	0	2	0	0	0
268	1	14	5	1	15	11	2	5	0	0	0	1	0	0	0	0	0	0
269	2	15	1	2	12	26	2	10	0	0	0	0	0	0	0	0	0	0
270	0	12	4	3	26	15	2	8	0	0	0	0	0	0	0	0	0	0
271	1	26	5	6	11	28	3	5	2	0	0	1	0	0	0	0	1	0
272	0	11	6	2	14	21	0	8	0	0	1	0	0	0	0	0	0	0
273	1	14	16	0	20	28	0	11	0	0	0	2	0	0	1	0	0	0
274	0	20	9	2	30	28	1	8	0	0	0	0	0	0	0	0	0	0
275	0	30	1	2	24	26	0	8	3	0	0	0	0	0	0	0	0	0
276	1	24	15	2	24	31	1	15	1	0	0	0	0	0	1	0	0	3
277	0	24	9	1	25	9	2	6	0	0	0	0	0	0	0	0	0	0
278	2	25	20	3	19	26	4	15	0	0	0	0	0	0	0	0	1	0
279	0	19	19	3	24	27	0	13	0	0	0	1	0	0	0	0	0	0
280	2	24	13	5	27	37	1	10	0	0	0	4	0	0	0	0	0	0
281	1	27	22	2	35	37	0	12	2	0	0	0	0	0	0	0	0	0
282	1	35	27	3	36	31	2	7	0	0	0	0	0	0	0	0	0	0
283	2	36	16	3	41	29	1	9	0	0	0	0	0	0	0	0	0	0
284	0	41	16	6	37	38	0	14	1	0	0	0	0	0	0	0	0	0
285	0	37	17	4	35	37	1	3	0	0	0	0	0	0	0	0	0	0
286	1	35	40	5	40	33	2	9	2	0	0	0	0	0	0	0	0	0
287	1	40	23	3	46	36	3	17	0	0	0	0	0	0	0	0	0	0
288	2	46	26	3	36	28	4	17	0	0	0	1	0	0	2	0	1	0
289	1	36	38	8	51	41	3	6	2	0	0	1	0	2	1	0	0	0
290	1	51	28	0	64	27	7	6	0	0	0	0	0	1	0	0	0	0
291	2	64	31	5	52	32	1	7	2	0	1	0	0	1	0	0	1	0
292	1	52	39	5	49	38	0	11	2	0	0	4	0	4	0	0	0	0
293	1	49	45	10	64	35	4	14	2	0	0	4	0	0	0	0	0	0
294	2	64	40	7	58	22	7	6	2	0	2	2	0	0	0	0	0	0
295	2	58	46	7	89	39	9	10	0	0	0	2	0	1	2	0	0	0
296	2	89	59	4	77	30	4	12	0	0	0	5	0	0	0	0	0	0
297	1	77	37	8	61	43	9	23	1	0	0	1	0	2	0	0	0	0
298	2	61	46	10	79	37	4	14	0	0	2	2	0	0	0	0	2	0
299	3	79	46	9	51	44	2	19	2	0	1	2	0	2	0	0	0	0
300	3	51	51	11	80	58	11	10	2	0	0	1	0	0	0	0	0	0
301	3	80	62	10	98	61	7	14	0	0	0	7	0	0	0	0	0	0
302	6	98	70	22	101	63	13	15	0	0	1	1	0	0	0	0	1	0
303	9	101	60	4	96	43	7	11	2	0	0	1	0	0	0	0	0	0
304	2	96	73	6	110	55	10	20	2	1	0	0	0	0	0	0	0	0
305	2	110	64	9	89	42	14	11	3	0	0	0	0	0	0	0	0	0
306	2	89	75	12	128	47	13	11	2	0	1	5	0	0	0	0	1	0
307	9	128	69	12	118	55	21	26	7	0	0	4	0	0	0	0	0	0
308	4	118	75	12	131	49	22	14	0	0	0	2	0	2	2	0	2	0
309	4	131	108	10	111	43	23	26	2	0	0	0	0	0	0	0	0	0
310	4	111	114	14	133	50	22	15	2	0	0	0	0	0	0	0	1	0
311	8	133	87	13	126	60	13	16	0	1	1	4	0	2	1	0	0	0
312	11	126	93	19	98	56	15	21	1	0	0	3	0	1	1	0	0	0
313	10	98	85	11	118	53	7	18	2	2	0	6	0	0	0	0	0	0
314	6	118	84	15	93	63	19	19	1	0	0	0	0	0	0	0	0	0
315	5	93	75	24	98	57	15	28	3	2	0	3	0	0	0	0	2	0
316	7	98	84	9	115	78	23	16	0	0	0	2	0	0	0	0	0	0
317	5	115	61	27	96	57	18	16	4	0	0	1	0	0	0	0	0	0
318	4	96	74	16	80	56	22	28	3	0	0	2	0	0	0	0	0	0
319	5	80	85	21	121	55	25	30	4	0	0	0	0	0	0	0	0	0
320	7	121	89	21	138	75	17	28	3	0	2	1	0	2	0	0	1	0
321	4	138	76	14	110	52	28	42	0	0	0	0	0	0	0	0	0	0
322	7	110	66	16	103	40	40	35	5	0	0	0	0	0	0	0	0	0
323	6	103	76	20	90	45	19	24	2	0	0	4	0	0	0	0	0	0
324	6	90	63	15	91	64	19	32	3	0	0	2	0	0	0	0	0	0
325	3	91	54	18	83	58	27	21	1	0	0	4	0	2	0	0	0	0
326	7	83	62	21	78	58	41	24	2	0	0	0	0	0	0	0	0	0
327	11	78	43	18	86	44	17	14	5	0	0	1	0	0	0	0	0	0
328	9	86	50	25	64	63	29	26	4	0	0	0	0	0	0	0	0	0
329	5	64	57	19	81	63	22	11	2	0	0	0	0	0	1	0	0	0
330	3	81	54	17	68	67	14	14	3	0	0	0	0	0	0	0	0	0
331	7	68	39	15	64	45	10	28	2	0	0	1	0	0	0	0	2	0
332	12	64	45	11	59	54	28	32	5	2	0	0	0	0	0	0	0	0
333	6	59	43	30	52	44	24	15	1	0	0	1	0	2	0	0	0	0
334	6	52	50	20	55	36	18	28	3	0	0	0	0	0	0	0	0	0
335	12	55	42	16	59	58	25	20	2	0	0	3	0	0	2	0	0	0
336	11	59	44	21	47	50	10	32	3	0	0	1	0	0	0	0	0	0
337	7	47	32	16	55	39	15	11	0	0	0	3	0	0	0	0	2	0
338	4	55	25	15	41	48	23	18	2	0	0	1	0	0	0	0	0	0
339	7	41	37	16	48	38	10	13	1	0	0	1	0	0	0	0	0	0
340	7	48	29	15	45	35	24	27	1	0	0	0	0	0	0	0	0	0
341	2	45	41	11	45	42	12	14	2	0	0	1	0	0	0	0	0	0
342	4	45	28	13	47	49	17	13	0	0	0	0	0	0	0	0	0	0
343	9	47	30	12	34	47	20	12	1	0	0	0	0	0	0	0	2	0
344	8	34	36	16	31	51	19	22	0	1	0	0	0	0	0	0	0	0
345	6	31	36	9	34	49	18	14	4	1	0	0	0	0	2	0	0	0
346	10	34	31	15	31	42	5	14	8	0	0	0	0	0	0	0	0	0
347	2	31	37	11	27	42	22	17	2	0	0	0	0	0	0	0	0	0
348	16	27	33	12	29	48	16	12	5	4	0	2	0	2	0	0	0	0
349	9	29	29	14	27	25	17	17	2	0	0	0	0	0	0	0	0	0
350	9	27	28	17	28	39	23	12	2	0	0	1	0	1	0	0	0	0
351	8	28	19	10	23	41	10	10	4	0	0	0	0	0	0	0	2	0
352	9	23	34	4	28	26	6	15	1	0	0	1	0	0	1	0	0	0
353	8	28	35	14	19	38	18	12	0	0	2	1	0	2	0	0	0	0
354	3	19	10	9	22	39	19	8	5	0	0	0	0	0	2	0	1	0
355	9	22	21	5	36	31	16	19	2	0	0	0	0	0	0	0	0	0
356	6	36	16	5	20	30	6	19	5	0	0	0	0	0	0	0	0	0
357	5	20	14	4	36	43	14	8	4	0	0	1	0	1	0	0	0	0
358	4	36	20	3	35	36	15	15	3	0	0	0	0	0	0	0	0	0
359	4	35	23	4	11	40	11	6	2	0	0	0	0	0	0	0	0	0
360	4	11	19	7	17	37	4	6	0	0	0	0	0	0	0	0	0	0
361	4	17	17	8	9	26	9	9	0	0	0	0	0	0	0	0	0	0
362	7	9	19	6	15	37	20	16	2	0	0	0	0	0	0	0	1	0
363	11	15	16	4	11	32	8	3	2	0	0	0	0	0	0	0	0	0
364	10	11	5	8	11	37	4	4	1	0	0	1	0	0	0	0	0	0
365	3	11	8	9	13	29	11	11	4	0	0	0	0	0	0	0	0	0
366	2	13	10	2	13	23	9	9	2	0	0	0	0	0	0	0	1	0
367	5	13	5	3	14	15	12	5	1	0	0	0	0	0	0	0	0	0
368	7	14	7	4	14	24	10	7	0	0	0	0	0	0	0	0	0	0
369	2	14	3	3	21	28	5	13	1	0	0	0	0	0	0	0	0	0
370	2	21	12	4	11	22	5	9	0	0	0	0	0	0	0	0	2	0
371	4	11	12	3	11	17	7	8	0	0	0	0	0	0	0	0	0	0
372	2	11	9	4	8	29	7	6	1	0	0	0	0	0	0	0	0	0
373	4	8	9	3	17	26	4	11	2	0	0	0	0	0	0	0	0	0
374	4	17	12	2	3	17	3	9	0	0	0	0	0	0	0	0	0	0
375	6	3	8	4	5	26	4	7	1	0	0	0	0	0	0	0	0	0
376	7	5	9	2	9	18	5	6	0	0	0	0	0	0	0	0	1	2
377	4	9	7	5	12	19	3	10	0	0	0	0	0	0	0	0	0	0
378	4	12	11	3	5	23	5	2	2	0	0	0	0	0	0	0	0	0
379	2	5	8	1	10	15	9	3	0	0	0	0	0	0	0	0	0	0
380	2	10	11	5	3	14	7	4	2	0	0	0	0	0	0	0	0	0
381	2	3	4	0	6	15	5	3	0	0	0	0	0	0	0	0	0	0
382	3	6	3	1	4	16	8	13	0	0	0	0	0	0	0	0	0	0
383	3	4	9	1	6	19	5	6	0	0	0	0	0	0	0	0	0	0
384	5	6	7	1	5	14	2	2	0	0	0	0	0	0	0	0	0	0
385	2	5	2	0	9	14	3	0	0	0	0	1	0	0	0	0	0	0
386	1	9	5	1	10	14	5	3	0	0	0	0	0	0	0	0	2	0
387	1	10	1	1	3	12	7	5	2	0	0	0	0	0	0	0	1	0
388	1	3	8	0	5	16	1	1	0	0	0	0	0	2	0	0	0	0
389	1	5	5	4	6	10	0	6	0	0	0	0	0	0	0	0	0	0
390	3	6	7	1	4	9	1	9	0	0	0	0	0	0	0	0	0	0
391	1	4	4	0	3	8	8	8	0	0	0	0	0	0	0	0	0	0
392	1	3	2	2	9	13	2	3	0	0	0	0	0	0	0	0	0	0
393	2	9	2	3	9	9	0	3	2	0	0	0	0	0	0	0	0	0
394	2	9	0	1	4	10	0	3	0	0	0	0	0	0	0	0	0	0
395	1	4	1	1	4	6	1	2	0	0	0	0	0	0	0	0	0	0
396	1	4	4	2	8	14	2	2	0	0	0	0	0	0	0	0	0	0
397	0	8	1	2	3	10	0	4	2	0	0	0	0	0	0	0	0	0
398	1	3	2	1	3	13	1	3	0	0	0	0	0	0	0	0	0	0
399	2	3	2	0	4	8	3	5	0	0	0	0	0	0	0	0	0	0
400	1	4	2	0	5	6	0	5	0	0	0	0	0	0	0	0	0	0
401	1	5	5	0	2	7	1	2	0	0	0	0	0	2	0	0	0	0
402	0	2	0	2	0	6	2	2	0	0	0	0	0	0	0	0	0	0
403	2	0	2	0	8	12	3	1	0	0	0	0	0	0	0	0	0	0
404	2	8	1	0	0	9	0	7	0	0	0	0	0	0	0	0	0	0
405	1	0	3	0	0	11	0	2	0	0	0	0	0	0	0	0	0	0
406	0	0	0	2	1	13	0	4	0	0	0	0	0	0	0	0	0	0
407	0	1	8	0	5	11	0	4	0	0	0	1	0	0	0	0	0	0
408	0	5	4	0	3	1	1	1	0	0	0	0	0	0	0	0	0	0
409	1	3	4	2	9	12	0	1	0	0	0	0	0	0	0	0	0	0
410	0	9	2	0	6	12	0	1	0	0	0	0	0	0	0	0	0	0
411	1	6	0	1	4	4	0	3	2	0	0	0	0	0	0	0	0	0
412	0	4	4	0	0	8	0	2	0	0	0	0	0	0	0	0	0	0
413	0	0	4	1	1	9	0	3	0	0	0	0	0	0	0	0	0	0
414	1	1	2	0	5	6	3	2	0	0	0	0	0	0	0	0	0	0
415	0	5	2	0	5	8	2	1	0	0	0	0	0	0	0	0	0	0
416	0	5	6	0	3	9	1	2	0	0	0	0	0	0	0	0	0	0
417	1	3	1	0	5	4	0	4	0	0	0	0	0	0	0	0	0	0
418	0	5	1	0	5	6	0	4	0	0	0	0	0	0	1	0	0	0
419	0	5	5	0	0	10	0	7	0	0	0	0	0	0	0	0	0	0
420	0	0	4	0	5	6	0	6	0	0	0	0	0	0	0	0	0	0
421	0	5	5	0	2	5	0	2	0	0	0	1	0	0	0	0	0	0
422	1	2	5	0	6	10	1	3	0	0	0	0	0	0	0	0	0	0
423	0	6	8	1	8	7	2	5	0	0	0	0	0	0	0	0	0	0
424	0	8	2	0	3	8	0	2	0	0	0	0	0	0	0	0	0	0
425	0	3	6	0	6	6	0	1	0	0	0	0	0	0	0	0	0	0
426	0	6	2	0	8	12	0	0	0	0	0	0	0	0	0	0	0	0
427	0	8	5	0	4	8	0	3	0	0	0	0	0	0	0	0	0	0
428	1	4	7	1	3	6	0	1	0	0	0	0	0	0	0	0	0	0
429	1	3	5	0	7	11	0	0	0	0	0	1	0	0	0	0	0	0
430	0	7	8	1	9	5	0	2	2	0	0	2	0	0	0	0	0	0
431	0	9	2	0	10	11	1	0	0	0	0	0	0	0	0	0	0	0
432	0	10	6	0	5	17	1	2	0	0	0	0	0	0	0	0	0	0
433	1	5	5	0	10	12	0	3	0	0	0	0	0	0	0	0	0	0
434	0	10	5	0	11	10	0	0	0	0	0	0	0	0	0	0	0	0
435	0	11	6	1	3	9	0	2	0	0	0	0	0	0	0	0	0	0
436	1	3	11	0	7	7	1	5	0	0	0	1	0	0	0	0	0	0
437	0	7	7	0	7	16	3	1	0	0	0	0	0	0	0	0	0	0
438	0	7	7	0	10	9	0	5	0	0	0	0	0	0	0	0	0	0
439	0	10	15	0	12	8	0	1	0	0	0	0	0	0	0	0	0	0
440	0	12	4	0	7	11	1	3	0	0	0	0	0	0	0	0	0	0
441	1	7	7	2	16	9	3	4	0	0	0	0	0	0	0	0	0	0
442	0	16	9	0	14	12	0	2	0	0	0	0	0	0	2	0	0	0
443	0	14	9	1	13	9	1	4	0	0	0	0	0	0	0	0	0	0
444	0	13	5	0	3	16	0	0	2	0	0	0	0	1	0	0	0	0
445	0	3	13	1	4	12	0	3	0	0	0	1	0	0	0	0	0	0
446	0	4	8	1	18	16	0	2	0	0	0	0	0	0	0	0	0	0
447	0	18	10	1	12	12	1	3	0	0	0	0	0	0	0	0	0	0
448	0	12	10	0	11	10	0	5	0	0	0	2	0	0	0	0	0	0
449	1	11	22	1	13	8	0	1	0	0	0	1	0	0	0	0	0	0
450	0	13	14	2	4	12	1	5	0	0	0	0	0	0	1	0	0	0
451	0	4	13	0	34	25	3	2	0	0	0	0	0	0	0	0	0	0
452	0	34	13	0	14	13	1	7	0	0	0	0	0	1	0	0	0	0
453	2	14	19	2	16	9	2	4	0	0	0	2	0	0	0	0	0	0
454	0	16	13	0	17	13	2	2	0	0	0	0	0	0	0	0	0	0
455	1	17	18	1	23	17	1	2	0	0	0	0	0	0	0	0	0	0
456	0	23	16	0	17	14	2	7	0	0	0	4	0	0	0	0	0	0
457	0	17	5	0	12	20	2	1	0	0	0	0	0	0	0	0	0	0
458	0	12	9	0	12	20	1	0	2	0	0	0	0	0	0	0	0	0
459	0	12	10	1	14	17	2	10	0	0	0	3	0	0	0	0	0	0
460	0	14	11	3	15	15	2	0	0	0	0	2	0	0	0	0	0	0
461	2	15	21	0	5	15	2	5	0	0	0	0	0	1	0	0	0	0
462	1	5	16	0	21	15	0	3	0	0	0	0	0	0	0	0	0	0
463	0	21	17	0	18	20	0	5	0	0	0	0	0	0	0	0	0	0
464	0	18	10	0	15	21	0	5	0	0	0	0	0	0	0	0	0	0
465	1	15	11	0	18	26	1	1	0	0	0	0	0	0	0	0	0	0
466	0	18	15	0	10	18	3	0	0	0	0	0	0	0	0	0	0	0
467	0	10	16	0	19	10	4	0	0	0	0	1	0	0	1	0	0	0
468	0	19	18	0	13	20	5	3	1	0	0	0	0	0	0	0	0	0
469	0	13	18	2	6	17	1	1	0	0	0	0	0	0	0	0	0	0
470	0	6	22	1	13	9	4	7	0	0	0	0	0	0	0	0	0	0
471	0	13	17	0	15	21	2	1	1	0	0	0	0	0	0	0	0	0
472	1	15	21	0	18	28	4	5	0	0	0	0	0	0	0	0	0	0
473	1	18	13	4	18	13	3	6	0	0	0	0	0	0	0	0	0	0
474	0	18	17	4	15	13	3	3	0	0	0	0	0	0	0	0	0	0
475	0	15	13	3	24	17	2	3	2	0	0	0	0	0	0	0	0	0
476	0	24	16	0	17	21	1	4	4	0	0	1	0	1	0	0	0	0
477	2	17	17	0	13	18	2	6	0	0	0	0	0	0	0	0	0	0
478	0	13	23	2	14	11	1	0	0	0	0	0	0	0	0	0	0	0
479	0	14	11	3	11	17	2	2	0	0	0	0	0	0	0	0	0	0
480	0	11	10	1	16	15	1	3	0	0	0	0	0	0	0	0	0	0
481	0	16	15	0	16	11	6	1	0	0	0	2	0	0	0	0	0	0
482	0	16	15	1	18	12	3	3	0	0	0	1	0	0	0	0	0	0
483	1	18	11	0	7	18	0	6	0	0	0	0	0	0	0	0	0	0
484	3	7	12	3	15	15	3	1	0	0	0	2	0	0	0	0	0	0
485	0	15	11	4	11	31	1	6	3	0	0	0	0	0	0	0	0	0
486	0	11	3	0	11	14	4	4	0	0	0	0	0	0	0	0	0	0
487	1	11	15	1	13	21	1	4	0	0	0	0	0	0	0	0	0	0
488	0	13	10	2	9	11	1	5	1	0	0	0	0	0	0	0	0	0
489	0	9	7	1	11	19	0	3	5	0	0	0	0	1	0	0	0	0
490	0	11	6	2	12	6	3	6	2	0	0	0	0	0	0	0	0	0
491	0	12	13	3	7	15	3	3	0	0	0	0	0	0	0	0	0	0
492	0	7	13	1	8	13	2	4	0	0	0	1	0	0	0	0	0	0
493	1	8	13	0	13	16	1	1	0	0	0	0	0	0	0	0	0	0
494	0	13	11	0	9	14	4	4	3	0	0	2	0	0	0	0	0	0
495	0	9	5	0	10	15	4	5	0	0	0	0	0	0	0	0	0	0
496	0	10	8	3	12	13	1	5	0	0	0	0	0	0	0	0	0	0
497	0	12	15	4	8	7	6	6	0	0	0	0	0	0	0	0	0	0
498	1	8	8	1	4	15	3	8	1	0	0	2	0	0	0	0	0	0
499	0	4	14	2	7	11	5	0	0	0	0	0	0	0	0	0	0	0
500	0	7	9	3	4	5	2	3	0	0	0	0	0	0	0	0	0	0
501	3	4	5	1	5	12	0	4	0	0	0	0	0	0	0	0	0	0
502	0	5	6	0	10	10	2	5	0	0	0	1	0	0	0	0	0	0
503	0	10	6	0	4	12	0	1	0	0	0	0	0	0	0	0	0	0
504	0	4	3	2	5	9	2	6	0	0	0	0	0	0	0	0	0	0
505	0	5	1	0	5	10	2	0	0	0	0	0	0	0	0	0	0	0
506	0	5	3	0	8	9	2	7	0	0	0	0	0	0	0	0	0	0
507	0	8	8	1	1	9	3	2	3	0	0	0	0	0	0	0	0	0
508	0	1	7	0	9	8	0	4	2	0	0	0	0	0	0	0	0	0
509	0	9	3	0	12	3	2	2	0	0	0	0	0	0	0	0	1	0
510	0	12	4	0	12	4	3	4	1	0	0	0	0	0	0	0	0	0
511	1	12	7	2	8	6	4	2	0	0	0	0	0	0	0	0	0	0
512	0	8	1	1	7	7	3	1	0	0	0	0	0	0	1	0	0	0
513	0	7	4	0	7	13	0	1	0	0	0	0	0	0	0	0	0	0
514	0	7	6	1	7	4	3	2	0	0	0	0	0	0	0	0	0	0
515	1	7	4	1	1	7	1	2	0	0	0	0	0	0	0	0	0	0
516	0	1	7	2	3	8	5	0	0	0	0	0	0	0	0	0	0	0
517	0	3	11	2	2	10	1	1	3	0	0	0	0	0	0	0	0	0
518	0	2	1	1	1	10	0	3	0	0	0	0	0	0	0	0	0	0
519	1	1	7	0	5	7	2	0	0	0	0	0	0	0	0	0	0	0
520	1	5	8	0	1	10	1	8	0	1	0	0	0	0	0	0	0	0
521	0	1	3	3	6	15	1	1	0	0	0	0	0	0	0	0	0	0
522	1	6	8	3	5	9	0	1	0	0	0	0	0	0	0	0	0	0
523	0	5	1	0	2	9	3	2	2	0	0	0	0	0	0	0	0	0
524	0	2	1	0	4	7	1	1	1	0	0	0	0	0	0	0	0	0
525	0	4	4	0	4	9	4	4	1	0	0	1	0	0	0	0	0	0
526	0	4	2	0	7	8	3	4	0	0	0	0	0	0	0	0	0	0
527	0	7	3	1	4	15	4	4	0	0	0	0	0	0	0	0	0	0
528	0	4	2	0	0	8	2	2	0	0	0	0	0	0	1	0	0	0
529	0	0	6	0	0	8	1	0	0	0	0	0	0	0	0	0	0	0
530	0	0	2	1	7	6	5	2	0	0	0	0	0	0	0	0	0	0
531	0	7	0	0	4	13	3	2	0	0	0	0	0	0	0	0	0	0
532	0	4	2	0	5	0	3	0	0	0	0	0	0	0	0	0	0	0
533	1	5	5	0	2	4	1	2	0	0	0	0	0	0	0	0	0	0
534	1	2	2	0	2	5	0	4	0	0	0	0	0	0	0	0	0	0
535	0	2	2	0	0	10	4	1	1	0	0	0	0	0	1	0	0	0
536	1	0	5	1	1	8	1	2	1	0	0	0	0	0	0	0	0	0
537	0	1	7	0	0	1	4	2	0	0	0	0	0	0	0	0	0	0
538	1	0	3	1	3	8	0	2	2	0	0	0	0	0	0	0	0	0
539	0	3	0	2	2	5	0	2	0	0	0	0	0	0	0	0	0	0
540	0	2	0	1	0	5	1	1	0	0	0	0	0	0	0	0	0	0
541	1	0	4	0	1	6	1	3	0	0	0	0	0	0	0	0	0	0
542	0	1	2	0	4	5	1	0	0	0	0	0	0	0	0	0	0	0
543	0	4	4	1	1	2	3	7	0	0	0	1	0	0	0	0	0	0
544	0	1	2	0	0	2	2	2	0	0	0	0	0	0	0	0	0	0
545	0	0	2	2	3	2	2	2	0	0	0	0	0	0	0	0	0	0
546	0	3	0	0	0	5	1	2	0	0	0	0	0	0	0	0	0	0
547	0	0	2	0	3	4	1	0	1	0	0	0	0	0	0	0	0	0
548	1	3	6	0	6	8	1	1	0	0	0	0	0	0	0	0	0	0
549	0	6	1	0	1	14	0	5	0	0	0	0	0	0	0	0	0	0
550	0	1	1	0	0	8	5	3	0	0	0	0	0	0	3	0	0	0
551	0	0	2	2	2	5	2	0	0	0	0	0	0	0	0	0	0	0
552	0	2	0	0	5	7	0	0	0	0	0	0	0	0	0	0	0	0
553	0	5	1	0	2	5	1	3	0	0	0	0	0	0	0	0	0	0
554	0	2	1	0	4	4	1	2	0	0	0	0	0	0	0	0	0	0
555	0	4	2	0	2	8	2	2	2	0	0	0	0	0	0	0	0	0
556	0	2	5	0	0	6	6	0	0	0	0	0	0	0	0	0	0	0
557	1	0	1	0	1	3	2	2	0	0	0	0	0	0	0	0	0	0
558	0	1	2	0	3	3	1	0	0	0	0	0	0	0	0	0	0	0
559	0	3	3	0	5	0	2	2	3	0	0	1	0	0	0	0	0	0
560	0	5	5	0	1	2	2	0	2	0	0	0	0	0	0	0	0	0
561	0	1	3	0	2	1	3	0	0	0	0	0	0	0	0	0	0	0
562	1	2	0	1	2	9	0	1	0	0	0	0	0	0	0	0	0	0
563	0	2	3	0	3	2	1	2	0	0	0	0	0	0	0	0	0	0
564	1	3	4	0	0	2	2	0	0	0	0	0	0	0	0	0	0	0
565	0	0	2	0	0	3	3	3	0	0	0	0	0	0	0	0	0	0
566	0	0	0	0	1	8	3	2	0	0	0	0	0	0	0	0	0	0
567	0	1	2	0	2	2	3	1	0	0	0	0	0	0	0	0	0	0
568	1	2	0	0	2	1	2	0	2	0	0	0	0	0	0	0	0	0
569	0	2	0	0	0	6	0	2	0	0	0	0	0	0	0	0	0	0
570	0	0	1	1	2	0	4	1	0	0	0	0	0	0	0	0	0	0
571	0	2	2	0	5	4	2	3	0	0	0	0	0	0	0	0	0	0
572	1	5	0	0	0	3	0	0	0	0	0	0	0	0	0	0	2	0
573	0	0	1	0	0	1	2	1	0	0	0	0	0	0	0	0	0	0
574	0	0	4	0	4	3	0	2	0	0	0	0	0	0	0	0	0	0
575	0	4	1	0	3	6	0	3	0	0	0	0	0	0	1	0	0	0
576	0	3	2	0	0	2	1	0	0	0	0	0	0	0	0	0	0	0
577	0	0	4	0	4	2	0	4	0	0	0	0	0	0	0	0	0	0
578	0	4	2	0	3	1	0	2	0	0	0	0	0	0	0	0	0	0
579	1	3	2	0	1	2	3	3	1	0	0	0	0	0	0	0	0	0
580	0	1	2	0	1	4	0	1	0	0	0	0	0	0	0	0	0	0
581	0	1	4	0	3	3	0	1	0	0	0	0	0	0	0	0	0	0
582	1	3	5	0	3	5	0	2	0	0	0	0	0	0	0	0	0	0
583	1	3	1	0	0	3	1	2	1	0	0	0	0	0	0	0	0	0
584	0	0	5	0	0	4	1	0	0	0	0	0	0	0	0	0	0	0
585	0	0	0	0	6	4	0	1	0	0	0	0	0	0	0	0	0	0
586	1	6	2	1	3	4	0	0	0	0	0	0	0	0	0	0	0	0
587	0	3	3	0	1	6	1	0	0	0	0	0	0	0	0	0	0	0
588	0	1	4	0	0	7	1	0	0	0	0	0	0	0	0	0	0	0
589	1	0	4	0	0	11	0	3	0	0	0	0	0	0	0	0	0	0
590	0	0	6	0	2	2	0	0	0	0	0	2	0	0	0	0	0	0
591	1	2	0	0	3	1	0	0	0	0	0	0	0	0	0	0	0	0
592	0	3	3	0	2	0	0	0	0	0	0	0	0	0	0	0	0	0
593	0	2	4	0	0	5	1	1	2	0	0	0	0	0	0	0	0	0
594	0	0	6	0	2	2	1	2	0	0	0	0	0	0	0	0	0	0
595	0	2	2	0	2	10	0	0	0	0	0	0	0	0	0	0	0	0
596	0	2	2	0	2	9	0	0	0	0	0	0	0	0	0	0	0	0
597	0	2	5	0	1	9	0	2	0	0	0	0	0	0	0	0	0	0
598	0	1	6	0	0	4	2	3	0	0	0	0	0	0	0	0	0	0
599	0	0	3	0	3	1	0	1	0	0	0	0	0	0	0	0	0	0
600	0	3	0	0	0	6	0	2	0	0	0	0	0	0	0	0	0	0
601	0	0	4	0	0	5	2	0	0	0	0	0	0	0	0	0	0	0
602	0	0	2	0	0	3	0	0	0	0	0	0	0	0	0	0	0	0
603	0	0	8	0	0	3	2	0	0	0	0	2	0	0	0	0	0	0
604	0	0	4	0	2	3	0	0	0	0	0	0	0	0	0	0	0	0
605	0	2	3	0	1	5	0	2	1	0	0	0	0	0	0	0	0	0
606	0	1	4	0	0	2	1	0	0	0	0	1	0	0	0	0	3	0
607	0	0	4	0	0	6	0	0	0	0	0	2	0	0	0	0	0	0
608	0	0	2	0	1	3	2	2	0	0	0	0	0	0	0	0	0	0
609	0	1	1	0	3	2	0	0	0	0	0	0	0	0	0	0	0	0
610	0	3	4	0	1	2	3	4	0	0	0	0	0	0	0	0	0	0
611	0	1	3	0	1	4	0	1	0	0	0	0	0	0	0	0	0	0
612	0	1	9	0	0	2	0	0	0	0	0	0	0	0	0	0	0	0
613	0	0	0	0	2	2	0	0	0	0	0	0	0	0	0	0	0	0
614	0	2	2	0	1	2	0	0	0	0	0	0	0	0	0	0	0	0
615	0	1	5	0	0	5	0	2	0	0	0	1	0	0	0	0	0	0
616	0	0	0	0	1	2	0	1	0	0	0	0	0	0	0	0	0	0
617	0	1	0	0	1	2	0	1	0	0	0	0	0	0	0	0	1	0
618	0	1	4	0	0	8	0	0	0	0	0	0	0	0	0	0	0	0
619	0	0	0	0	0	3	0	0	0	0	0	0	0	0	0	0	0	0
620	0	0	2	0	0	2	0	0	0	0	0	0	0	0	0	0	0	0
621	0	0	6	0	1	3	0	0	0	0	0	1	0	0	0	0	0	0
622	0	1	2	0	0	9	0	0	0	0	0	0	0	0	0	0	0	0
623	0	0	8	1	1	3	0	1	0	0	0	0	0	0	0	0	0	0
624	0	1	4	0	0	1	1	1	0	0	0	0	0	0	0	0	0	0
625	0	0	6	0	0	3	0	0	0	0	0	0	0	0	0	0	0	0
626	0	0	8	0	2	3	0	3	0	0	0	0	0	0	0	0	0	0
627	0	2	2	0	1	4	1	0	0	0	0	0	0	0	0	0	0	0
628	0	1	0	0	3	5	0	2	0	0	0	0	0	0	0	0	0	0
629	0	3	0	0	1	5	0	0	0	0	0	0	0	0	0	0	0	0
630	0	1	2	0	3	5	0	0	0	0	0	0	0	0	0	0	0	0
631	0	3	1	0	4	5	3	1	1	0	0	0	0	0	0	0	0	0
632	0	4	4	0	2	2	0	0	0	0	0	0	0	0	0	0	0	0
633	0	2	3	0	1	0	0	0	0	0	0	0	0	0	0	0	0	0
634	0	1	2	1	1	2	0	2	0	0	0	0	0	0	0	0	0	0
635	0	1	3	0	2	0	1	2	0	0	0	0	0	0	0	0	0	0
636	0	2	1	0	0	2	0	0	0	0	0	0	0	0	0	0	0	0
637	0	0	4	0	0	0	0	0	0	0	0	1	0	0	0	0	0	0
638	0	0	4	0	3	4	0	0	0	0	0	0	0	0	0	0	0	0
639	0	3	2	0	1	3	0	0	0	0	0	0	0	0	0	0	0	0
640	0	1	2	0	3	1	0	2	0	0	0	0	0	0	0	0	0	0
641	0	3	0	0	2	5	0	1	0	0	0	0	0	0	2	0	0	0
642	0	2	1	0	3	1	0	0	0	0	0	0	0	0	0	0	0	0
643	0	3	1	0	4	0	1	0	0	0	0	0	0	0	0	0	0	0
644	0	4	2	0	1	1	0	2	0	0	0	0	0	0	0	0	0	0
645	0	1	0	0	3	3	0	2	0	0	0	0	0	0	0	0	0	0
646	0	3	0	0	0	7	0	0	0	0	0	0	0	0	0	0	0	0
647	0	0	0	0	0	3	0	2	0	0	0	0	0	0	0	0	0	0
648	0	0	0	0	1	2	1	2	0	0	0	0	0	0	0	0	0	0
649	0	1	6	0	1	6	0	3	0	0	0	0	0	0	0	0	0	0
650	0	1	2	0	2	2	0	0	0	0	0	0	0	0	0	0	0	0
651	0	2	0	0	2	4	0	3	0	0	0	0	0	0	0	0	0	0
652	0	2	2	0	0	3	1	1	0	0	0	0	0	0	0	0	0	0
653	0	0	0	0	1	4	2	0	0	0	0	0	0	0	0	0	0	0
654	0	1	1	0	0	3	3	4	0	0	0	0	0	0	0	0	0	0
655	0	0	1	0	0	1	0	0	0	0	0	0	0	0	0	0	0	0
656	0	0	0	0	1	1	2	1	0	0	0	0	0	0	0	0	0	0
657	0	1	0	0	0	4	0	2	0	0	0	0	0	0	0	0	0	0
658	0	0	0	0	0	1	0	0	0	0	0	0	0	0	0	0	0	0
659	0	0	5	0	0	3	1	2	0	0	0	0	0	0	0	0	0	0
660	0	0	0	0	0	5	0	0	2	0	0	0	0	0	0	0	0	0
661	0	0	2	0	0	1	0	0	1	0	0	0	0	0	0	0	0	0
662	0	0	0	0	3	3	2	0	0	0	0	0	0	0	0	0	0	0
663	0	3	0	0	0	1	0	0	0	0	0	0	0	0	0	0	0	0
664	0	0	0	0	3	2	0	1	0	0	0	0	0	0	0	0	0	0
665	0	3	0	0	0	1	0	0	0	0	0	0	0	0	0	0	0	0
666	0	0	1	1	1	0	1	0	0	0	0	0	0	0	0	0	0	0
667	0	1	3	0	1	2	0	1	0	0	0	0	0	0	0	0	0	0
668	0	1	1	0	1	2	1	0	0	0	0	0	0	0	0	0	0	0
669	0	1	0	0	1	4	2	1	0	0	0	0	0	0	0	0	0	0
670	0	1	1	0	1	0	0	1	0	0	0	0	0	0	0	0	0	0
671	0	1	0	0	0	0	2	2	0	0	0	0	0	0	0	0	0	0
672	0	0	0	0	1	0	0	0	0	0	0	0	0	0	0	0	0	0
673	0	1	0	0	0	3	1	0	0	0	0	0	0	0	0	0	0	0
674	0	0	1	0	1	0	0	1	0	0	0	0	0	0	0	0	0	0
675	0	1	2	0	0	3	0	0	0	0	0	0	0	0	0	0	0	0
676	0	0	0	0	0	1	0	2	0	0	0	0	0	0	0	0	0	0
677	0	0	0	0	1	1	0	0	0	0	0	0	0	0	0	0	0	0
678	0	1	0	0	0	0	0	0	0	0	0	0	0	0	0	0	0	0
679	0	0	2	0	0	0	2	0	0	0	0	0	0	0	0	0	0	0
680	0	0	0	0	0	2	3	1	0	0	0	0	0	0	0	0	0	0
681	0	0	0	0	0	4	0	1	0	0	0	0	0	0	0	0	0	0
682	0	0	2	0	1	1	1	1	0	0	0	0	0	0	0	0	0	0
683	0	1	2	0	0	0	0	0	0	0	0	0	0	0	0	0	0	0
684	0	0	0	0	0	0	1	0	0	0	0	0	0	0	0	0	0	0
685	0	0	1	0	0	2	0	0	0	0	0	0	0	0	0	0	0	0
686	0	0	0	0	0	0	1	1	0	0	0	0	0	0	0	0	0	0
687	0	0	0	0	1	2	1	1	0	0	0	0	0	0	0	0	1	0
688	0	1	0	0	1	1	0	0	0	0	0	0	0	0	0	0	0	0
689	0	1	1	0	1	1	0	1	0	0	0	0	0	0	0	0	0	0
690	0	1	0	0	2	4	0	0	0	0	0	0	0	0	0	0	0	0
691	0	2	0	0	0	0	0	1	0	0	0	0	0	0	0	0	0	0
692	0	0	1	0	0	1	1	0	0	0	0	0	0	0	0	0	0	0
693	0	0	1	0	2	3	0	0	0	0	0	0	0	0	0	0	0	0
694	0	2	0	0	0	3	0	0	0	0	0	0	0	0	0	0	0	0
695	0	0	0	0	0	0	1	0	1	0	0	0	0	0	0	0	0	0
696	0	0	0	0	0	0	0	0	0	0	0	0	0	0	0	0	0	0
697	0	0	0	0	0	0	0	1	0	0	0	0	0	0	0	0	0	0
698	0	0	1	0	0	2	0	0	0	0	0	0	0	0	0	0	0	0
699	0	0	0	0	1	0	1	2	0	0	0	0	0	0	0	0	0	0
700	0	1	0	0	2	1	0	0	0	0	0	0	0	0	0	0	0	0
701	0	2	0	0	1	0	0	0	0	0	0	0	0	0	0	0	0	0
702	0	1	0	0	0	1	2	0	0	0	0	0	0	0	0	0	0	0
703	0	0	0	0	0	1	3	2	0	0	0	0	0	0	0	0	0	0
704	0	0	0	0	0	1	0	0	0	0	0	0	0	0	0	0	0	0
705	0	0	0	0	0	0	0	0	0	0	0	0	0	0	0	0	0	0
706	0	0	1	0	0	0	0	1	0	0	0	0	0	0	0	0	0	0
707	0	0	1	0	0	1	0	2	1	0	0	0	0	0	0	0	0	0
708	0	0	0	0	0	0	0	0	0	0	0	0	0	0	0	0	0	0
709	0	0	0	0	1	0	0	1	0	0	0	0	0	0	0	0	0	0
710	0	1	0	0	1	1	0	0	0	0	0	0	0	0	0	0	0	0
711	0	1	0	0	0	0	0	0	0	0	0	0	0	0	0	0	0	0
712	0	0	0	0	0	0	0	0	0	0	0	0	0	0	0	0	0	0
713	0	0	0	0	0	1	0	2	0	0	0	0	0	0	0	0	0	0
714	0	0	0	0	0	1	0	2	0	0	0	0	0	0	0	0	0	0
715	0	0	0	0	0	1	0	0	0	0	0	0	0	0	0	0	0	0
716	0	0	0	0	0	0	0	1	0	0	0	0	0	0	0	0	0	0
717	0	0	0	0	0	0	0	0	0	0	0	0	0	0	0	0	0	0
718	0	0	0	0	0	3	0	2	0	0	0	0	0	0	0	0	0	0
719	0	0	0	0	0	0	1	0	0	0	0	0	0	0	0	0	0	0
720	0	0	0	0	0	0	0	0	0	0	0	0	0	0	0	0	0	0
721	0	0	0	0	0	0	0	0	0	0	0	0	0	0	0	0	0	0
722	0	0	0	0	0	0	0	0	0	0	0	0	0	0	0	0	0	0
723	0	0	0	0	0	0	0	1	0	0	0	0	0	0	0	0	0	0
724	0	0	0	0	0	0	0	0	0	0	0	0	0	0	0	0	0	0
725	0	0	0	0	0	1	0	0	0	0	0	0	0	0	0	0	0	0
726	0	0	0	0	0	0	0	0	0	0	0	0	0	0	0	0	0	0
727	0	0	0	0	0	0	1	1	0	0	0	0	0	0	0	0	0	0
728	0	0	0	0	0	1	1	1	0	0	0	0	0	0	0	0	0	0
729	0	0	0	0	0	0	2	0	0	0	0	0	0	0	0	0	0	0
730	0	0	0	0	0	0	0	0	0	0	0	0	0	0	0	0	0	0
731	0	0	0	0	0	0	2	2	0	0	0	0	0	0	0	0	0	0
732	0	0	0	0	0	0	0	0	0	0	0	0	0	0	0	0	0	0
733	0	0	0	0	0	0	0	0	0	0	0	0	0	0	0	0	0	0
734	0	0	0	0	0	2	0	2	0	0	0	0	0	0	0	0	0	0
735	0	0	0	0	0	1	0	1	0	0	0	0	0	0	0	0	0	0
736	0	0	0	0	0	0	0	0	0	0	0	0	0	0	0	0	0	0
737	0	0	0	0	0	0	0	2	0	0	0	0	0	0	0	0	0	0
738	0	0	0	0	0	0	1	0	0	0	0	0	0	0	0	0	0	0
739	0	0	0	0	0	1	0	0	0	0	0	0	0	0	0	0	0	0
740	0	0	0	0	0	0	1	4	0	0	0	0	0	0	0	0	0	0
741	0	0	0	0	0	0	0	1	0	0	0	0	0	0	0	0	0	0
742	0	0	0	0	0	0	0	0	0	0	0	0	0	0	0	0	0	0
743	0	0	0	0	0	0	0	0	0	0	0	0	0	0	0	0	0	0
744	0	0	0	0	0	0	0	1	0	0	0	0	0	0	0	0	0	0
745	0	0	0	0	0	0	0	0	0	0	0	0	0	0	0	0	0	0
746	0	0	0	0	0	0	0	0	0	0	0	0	0	0	0	0	0	0
747	0	0	0	0	0	0	0	0	0	0	0	0	0	0	0	0	0	0
748	0	0	0	0	0	0	1	0	0	0	0	0	0	0	0	0	0	0
749	0	0	0	0	0	0	0	0	0	0	0	0	0	0	0	0	0	0
750	0	0	0	0	0	0	0	1	0	0	0	0	0	0	0	0	0	0
751	0	0	0	0	0	0	0	0	0	0	0	0	0	0	0	0	0	0
752	0	0	0	0	0	1	0	0	0	0	0	0	0	0	0	0	0	0
753	0	0	0	0	0	0	0	1	0	0	0	0	0	0	0	0	0	0
754	0	0	0	0	0	0	0	0	0	0	0	0	0	0	0	0	0	0
755	0	0	0	0	0	0	0	0	0	0	0	0	0	0	0	0	0	0
756	0	0	0	0	0	0	0	0	0	0	0	0	0	0	0	0	0	0
757	0	0	0	0	0	0	0	0	1	0	0	0	0	0	0	0	0	0
758	0	0	0	0	0	0	0	0	0	0	0	0	0	0	0	0	0	0
759	0	0	0	0	0	0	0	1	0	0	0	0	0	0	0	0	0	0
760	0	0	0	0	0	0	0	1	0	0	0	0	0	0	0	0	0	0
761	0	0	0	0	0	0	0	0	0	0	0	0	0	0	0	0	0	0
762	0	0	0	0	0	0	0	0	0	0	0	0	0	0	0	0	0	0
763	0	0	0	0	0	0	0	0	0	0	0	0	0	0	0	0	0	0
764	0	0	0	0	0	0	0	0	0	0	0	0	0	0	0	0	0	0
765	0	0	0	0	0	0	0	0	0	0	0	0	0	0	0	0	0	0
766	0	0	0	0	0	0	0	0	0	0	0	0	0	0	0	0	0	0
767	0	0	0	0	0	0	0	3	0	0	0	0	0	0	0	0	0	0
768	0	0	0	0	0	0	1	0	0	0	0	0	0	0	0	0	0	0
769	0	0	0	0	0	0	0	2	0	0	0	0	0	0	0	0	0	0
770	0	0	0	0	0	0	0	0	0	0	0	0	0	0	0	0	0	0
771	0	0	0	0	0	0	0	0	0	0	0	0	0	0	0	0	0	0
772	0	0	0	0	0	0	0	0	0	0	0	0	0	0	0	0	0	0
773	0	0	0	0	0	0	0	0	0	0	0	0	0	0	0	0	0	0
774	0	0	0	0	0	0	0	0	0	0	0	0	0	0	0	0	0	0
775	0	0	0	0	0	0	0	0	2	0	0	0	0	0	0	0	0	0
776	0	0	0	0	0	0	0	0	0	0	0	0	0	0	0	0	0	0
777	0	0	0	0	0	0	0	0	0	0	0	0	0	0	0	0	0	0
778	0	0	0	0	0	0	0	0	0	0	0	0	0	0	0	0	0	0
779	0	0	0	0	0	0	0	0	0	0	0	0	0	0	0	0	0	0
780	0	0	0	0	0	0	0	0	0	0	0	0	0	0	0	0	0	0
781	0	0	0	0	0	0	0	0	0	0	0	0	0	0	0	0	0	0
782	0	0	0	0	0	0	1	1	0	0	0	0	0	0	0	0	0	0
783	0	0	0	0	0	0	0	0	0	0	0	0	0	0	0	0	0	0
784	0	0	0	0	0	0	0	0	0	0	0	0	0	0	0	0	0	0
785	0	0	0	0	0	0	0	0	0	0	0	0	0	0	0	0	0	0
786	0	0	0	0	0	0	0	0	0	0	0	0	0	0	0	0	0	0
787	0	0	0	0	0	0	0	0	0	0	0	0	0	0	0	0	0	0
788	0	0	0	0	0	0	0	0	0	0	0	0	0	0	0	0	0	0
789	0	0	0	0	0	0	0	0	0	0	0	0	0	0	0	0	0	0
790	0	0	0	0	0	0	0	0	0	0	0	0	0	0	0	0	0	0
791	0	0	0	0	0	0	0	0	1	0	0	0	0	0	0	0	0	0
792	0	0	0	0	0	0	0	0	0	0	0	0	0	0	0	0	0	0
793	0	0	0	0	0	0	0	0	0	0	0	0	0	0	0	0	0	0
794	0	0	0	0	0	0	0	1	0	0	0	0	0	0	0	0	0	0
795	0	0	0	0	0	0	0	0	0	0	0	0	0	0	0	0	0	0
796	0	0	0	0	0	0	0	0	0	0	0	0	0	0	0	0	0	0
797	0	0	0	0	0	0	0	0	0	0	0	0	0	0	0	0	0	0
798	0	0	0	0	0	0	0	0	0	0	0	0	0	0	0	0	0	0
799	0	0	0	0	0	0	0	0	2	0	0	0	0	0	0	0	0	0
800	0	0	0	0		0	0	0	0	0	0	0	0	0	0	0	0	0

## Sheet: Figure 4b
Sum of reads within the different nucleosome units
Nucleosomal units	Fragment size (bp)	1_WT	2a_WT	2b_WT	4_WT	5b_WT	6_WT	7_WT	10_WT	1_VAR	2a_VAR	2b_VAR	4_VAR	5a_VAR	5b_VAR	6_VAR	7_VAR	10_VAR
mono	≤240	6348	22667	10964	12932	15060	7707	13738	1078	126	19	175	5	27	53	6	50	0
di	241-400	574	6289	4318	1158	5129	1395	1986	201	14	16	114	0	40	22	0	39	5
tri+	≥401	60	1371	1425	117	2090	356	597	75	1	0	47	0	7	14	0	8	0
	Total fragments	6982	30327	16707	14207	22279	22279	9458	16321	141	35	336	5	74	89	6	97	5
Percentage of reads within the different nucleosome units (only samples with >10 variant reads)
Nucleosomal units	Fragment size (bp)	1_WT	2a_WT	2b_WT	4_WT	5b_WT	6_WT	7_WT	10_WT	1_VAR	2a_VAR	2b_VAR	4_VAR	5a_VAR	5b_VAR	6_VAR	7_VAR	10_VAR
mono	≤240	0.909195	0.74742	0.656252	0.910256	0.675973	0.675973	0.814866	0.841738	0.893617	0.542857	0.520833		0.364865	0.595506		0.515464
di	241-400	0.0822114	0.207373	0.258455	0.0815091	0.230217	0.230217	0.147494	0.121684	0.0992908	0.457143	0.339286		0.540541	0.247191		0.402062
tri+	≥401	0.00859353	0.0452072	0.0852936	0.00823538	0.0938103	0.0938103	0.0376401	0.0365786	0.0070922	0	0.139881		0.0945946	0.157303		0.0824742

## Sheet: Figure 4c
cfDNA fragments ≤400 bp within the queried genomic region of the variant of interest (chr11: 533077–534677)
2b_VAR_Peripheral	2b_VAR_Efferent
72	104
91	104
92	105
112	105
113	105
114	109
114	115
117	115
117	117
117	119
120	119
122	119
122	119
122	121
122	122
122	125
123	126
124	126
124	126
125	128
125	133
127	134
132	135
133	135
133	136
134	136
135	136
135	136
135	136
135	136
136	136
136	138
136	138
136	138
137	139
137	143
138	143
139	143
139	143
142	144
142	144
146	144
146	146
146	146
146	146
146	147
146	147
146	147
146	147
147	147
147	148
148	148
148	149
148	149
148	150
148	151
150	151
150	151
150	151
153	151
153	152
155	153
156	153
157	155
157	157
157	159
157	159
158	159
158	159
158	160
158	160
158	160
158	160
160	160
160	160
163	161
163	161
163	161
163	161
164	162
164	163
164	164
164	164
164	164
164	164
165	164
165	164
166	164
166	165
166	165
167	165
167	165
167	165
167	166
167	166
167	166
167	166
168	166
168	167
169	167
170	167
170	167
170	167
173	168
173	168
173	168
174	168
175	169
178	169
186	169
186	170
187	170
187	171
199	171
263	172
263	172
268	172
271	173
274	173
276	173
276	173
276	173
276	173
276	175
276	176
278	176
278	177
281	177
283	177
283	178
287	178
287	178
292	178
292	179
292	179
295	179
296	179
296	180
296	180
298	180
298	183
300	183
303	185
303	185
303	186
304	186
305	186
306	186
306	188
306	190
306	190
306	191
307	191
307	193
307	194
308	194
308	194
308	195
308	195
308	196
308	196
308	197
313	197
315	197
315	199
316	199
317	202
318	211
318	211
318	217
318	224
322	224
324	229
328	230
356	235
356	241
359	256
	256
	266
	266
	267
	267
	268
	271
	273
	273
	279
	280
	280
	280
	280
	288
	289
	292
	292
	292
	292
	293
	293
	293
	293
	294
	294
	295
	295
	296
	296
	296
	296
	296
	297
	298
	298
	299
	299
	300
	301
	301
	301
	301
	301
	301
	301
	302
	303
	306
	306
	306
	306
	306
	307
	307
	307
	307
	308
	308
	311
	311
	311
	311
	312
	312
	312
	313
	313
	313
	313
	313
	313
	315
	315
	315
	316
	316
	317
	318
	318
	320
	323
	323
	323
	323
	324
	324
	325
	325
	325
	325
	327
	331
	333
	335
	335
	335
	336
	337
	337
	337
	338
	339
	341
	348
	348
	350
	352
	353
	357
	364
	385

## Sheet: Figure S2a
Total input DNA (ng) measured by Qubit (pre-library). Variant mass (ng) estimated as: Total input (Qubit) [ng] × VAF.
Patient / Sample ID	Distance from nidus (mm)	Total input (Qubit) [ng]	Variant duplex UMI family reads	Wild type duplex UMI family reads	Total duplex UMI family reads	VAF	Variant mass (ng)	mL palsma used	ctDNA conc. (ng/uL)
1	10	25.25	81	2554	2635	0.03074	0.776186	3	258.729
2a	15	25	10	1898	1908	0.00524109	0.131027	2	65.5136
2b	0	20	262	1044	1306	0.200613	4.01225	2	2006.13
4	10	25	3	3391	3394	0.000883913	0.0220978	3	7.36594
5a	0	25	34	1053	1087	0.0312787	0.781969	2	390.984
5b	0	25	31	1316	1347	0.0230141	0.575353	3	191.784
6	15	20	2	1580	1582	0.00126422	0.0252845	2	12.6422
7	5	20	36	1059	1095	0.0328767	0.657534	1	657.534
8	30	20	0	1659	1659	0	0	2	0
9	40	14.3	0	412	412	0	0	1.5	0
10	50	25	2	227	229	0.00873362	0.218341	3	72.7802

## Sheet: Figure S3
Patient / Sample ID	Max diameter of AVM (mm)	Diameter 2 (mm)	Diameter 3 (mm)	Volume (ellipsoid in shape) (mm3)	Efferent VAF	Adjusted VAF
1	124	95	50	308400	0.03074	0.03074
2a					0.00524109	0.00524109
2b	151	94	85	631717	0.200613	0.200613
3	141	93	90	617936	NA
4	29	17	15	3872.01	0.000883913	0.000883913
5a	18	16	15	2261.95	0.0312787	0.0312787
5b					0.0230141	0.0230141
6	49	47	31	37381.3	0.00126422	0.00126422
7	19	15	11	1641.48	0.0328767	0.0328767
8	49	44	43	48541.8	0	0.0001
9	58	30	29	26420.8	0	0.0001
10	214	131	79	1.15961e+06	0.00873362	0.00873362
Abbreviations:
NA - not available

## Sheet: Figure S4
Variant	KRAS G12D				PIK3CA E545K				NRAS A59T				NRAS Q61K
Standard	Variant duplex UMI family reads	Wild type duplex UMI family reads	Total duplex UMI family reads	VAF %	Variant duplex UMI family reads	Wild type duplex UMI family reads	Total duplex UMI family reads	VAF %	Variant duplex UMI family reads	Wild type duplex UMI family reads	Total duplex UMI family reads	VAF %	Variant duplex UMI family reads	Wild type duplex UMI family reads	Total duplex UMI family reads	VAF %
0	0	5412	5412	0	0	5550	5550	0	0	4751	4751	0	0	4814	4814	0
0.0005	3	1300	1303	0.00230238	1	1287	1288	0.000776398	0	868	868	0	0	893	893	0
0.001	5	3209	3214	0.00155569	3	3019	3022	0.00099272	3	2353	2356	0.00127334	5	2398	2403	0.00208073
0.01	39	2864	2903	0.0134344	25	2851	2876	0.00869263	30	1919	1949	0.0153925	17	2006	2023	0.00840336
